# Supplementary material for: Energy Drinks and Sleep among Adolescents
Source: Nutrients. 2022 Sep 15;14(18):3813. doi: 10.3390/nu14183813 (PMC9502542; doi:10.3390/nu14183813)
Supplement: Supplementary file 1 [file nutrients-14-03813-s001.zip]

Archive with 1 entries (1 files):
- nutrients-1884153-supplementary.pdf
